# Supplementary material for: Insights into the Mechanism Underlying the Influence of Glycation with Different Saccharides and Temperatures on the IgG/IgE Binding Ability, Immunodetection, In Vitro Digestibility of Shrimp (Litopenaeus vannamei) Tropomyosin
Source: Foods. 2023 Aug 14;12(16):3049. doi: 10.3390/foods12163049 (PMC10453262; doi:10.3390/foods12163049)
Supplement: Supplementary file 1 [file foods-12-03049-s001.zip]

Archive with 1 entries (1 files):
- foods-2525166-supplementary.pdf
